# Supplementary material for: Benchmarking foundation cell models for post-perturbation RNA-seq prediction
Source: BMC Genomics. 2025 Apr 23;26:393. doi: 10.1186/s12864-025-11600-2 (PMC12016270; doi:10.1186/s12864-025-11600-2)
Supplement: Supplementary file 4 — Supplementary Material 4: Supplementary Table 1: Number of different perturbations for benchmark datasets. Supplementary Table 2: Evaluation metrics for model benchmark analysis. Supplementary Table 3: Evaluation metrics for the subgroup analyisis of Norman dataset [file 12864_2025_11600_MOESM4_ESM.xlsx]

## Sheet: Supplementary Table 1
Dataset	Train perturbations	Validation perturbations	Test perturbations
adamson	58	7	22
norman	138	30	116
replogle_k562	734	82	272
replogle_rpe1	1042	116	386
	combo_seen0	combo_seen1	combo_seen2	unseen_single
Validation	0	11	5	14
Test	9	52	18	37

## Sheet: Supplementary Table 2
dataset	model	Pearson	Pearson DE	Pearson Delta	Pearson Delta DE	Pearson Delta DE (based on Wilcoxon)	Pearson Delta DE without KOd gene
Adamson	RF_go	0.992508	0.971221	0.738712	0.741601	0.73401	0.795823
Adamson	RF_scElmo	0.992235	0.968341	0.706433	0.725962	0.720284	0.781456
Adamson	RF_scFoundation	0.992792	0.970423	0.719796	0.729638	0.724897	0.785242
Adamson	RF_scGPT	0.992912	0.970173	0.727303	0.734729	0.732146	0.789791
Adamson	EN_go	0.99243	0.971923	0.711466	0.750917	0.753312	0.805331
Adamson	EN_scElmo	0.992595	0.969004	0.711096	0.730738	0.724256	0.786345
Adamson	EN_scFoundation	0.992185	0.966279	0.694034	0.713662	0.70598	0.769335
Adamson	EN_scGPT	0.992792	0.971501	0.718377	0.737987	0.736917	0.793267
Adamson	KNN_go	0.992303	0.971119	0.712767	0.745166	0.740752	0.802122
Adamson	KNN_scElmo	0.989528	0.964424	0.642048	0.651301	0.671148	0.705761
Adamson	KNN_scFoundation	0.990286	0.959992	0.628681	0.698262	0.694424	0.746816
Adamson	KNN_scGPT	0.993563	0.975522	0.752639	0.777665	0.781836	0.833938
Adamson	mean	0.992586	0.968794	0.711148	0.729265	0.724044	0.784535
Adamson	scGPT	0.990404	0.979393	0.641038	0.797411		0.794632
Adamson	scFoundation	0.984542	0.969032	0.552166	0.718513		0.77989
Norman	RF_go	0.987946	0.916382	0.586124	0.668596	0.688063	0.702435
Norman	RF_scElmo	0.989675	0.928155	0.662807	0.750436	0.787681	0.792571
Norman	RF_scFoundation	0.988251	0.917412	0.623031	0.703374	0.742756	0.745083
Norman	RF_scGPT	0.987712	0.914497	0.583063	0.646586	0.709925	0.68479
Norman	EN_go	0.986139	0.917009	0.534941	0.619744	0.618994	0.636461
Norman	EN_scElmo	0.986846	0.902529	0.579734	0.67844	0.716458	0.718851
Norman	EN_scFoundation	0.988339	0.929887	0.600338	0.684673	0.703764	0.723154
Norman	EN_scGPT	0.988277	0.924321	0.614337	0.680624	0.728717	0.720217
Norman	KNN_go	0.988644	0.930585	0.617782	0.68054	0.711422	0.716659
Norman	KNN_scElmo	0.988776	0.934511	0.638235	0.729539	0.756324	0.768363
Norman	KNN_scFoundation	0.988032	0.930875	0.576183	0.628799	0.676814	0.657616
Norman	KNN_scGPT	0.989176	0.935139	0.603036	0.642559	0.705126	0.681468
Norman	mean	0.986273	0.889225	0.557266	0.642254	0.685001	0.681726
Norman	scGPT	0.987689	0.934687	0.553838	0.731822		0.699855
Norman	scFoundation	0.965714	0.924055	0.458965	0.704987		0.709785
Replogle_K562	RF_go	0.989273	0.96628	0.48	0.597284	0.623691	0.622862
Replogle_K562	RF_scElmo	0.989197	0.962699	0.471114	0.598283	0.598585	0.630058
Replogle_K562	RF_scFoundation	0.987096	0.954931	0.358712	0.446821	0.468823	0.469526
Replogle_K562	RF_scGPT	0.988232	0.958023	0.420867	0.51971	0.537763	0.544978
Replogle_K562	EN_go	0.98828	0.959653	0.430078	0.532557	0.552847	0.557923
Replogle_K562	EN_scElmo	0.987409	0.954622	0.374737	0.468872	0.490373	0.492566
Replogle_K562	EN_scFoundation	0.987385	0.954228	0.373018	0.460812	0.481973	0.484492
Replogle_K562	EN_scGPT	0.987445	0.955106	0.375674	0.472321	0.489153	0.497647
Replogle_K562	KNN_go	0.988264	0.965664	0.435238	0.550437	0.575309	0.577085
Replogle_K562	KNN_scElmo	0.988736	0.967538	0.452548	0.577418	0.5761	0.608612
Replogle_K562	KNN_scFoundation	0.985144	0.950491	0.265217	0.328085	0.347334	0.344164
Replogle_K562	KNN_scGPT	0.987176	0.95916	0.373687	0.476407	0.494067	0.50262
Replogle_K562	mean	0.987384	0.954227	0.372996	0.460378	0.482211	0.484007
Replogle_K562	scGPT	0.986341	0.959763	0.326502	0.480966		0.442389
Replogle_K562	scFoundation	0.977195	0.951591	0.269329	0.383054		0.393923
Replogle_RPE1	RF_go	0.979307	0.914814	0.64772	0.670487	0.748743	0.672824
Replogle_RPE1	RF_scElmo	0.979734	0.91938	0.650609	0.666148	0.74348	0.667498
Replogle_RPE1	RF_scFoundation	0.97586	0.919001	0.626572	0.637793	0.716237	0.638414
Replogle_RPE1	RF_scGPT	0.977672	0.917981	0.634712	0.645975	0.724878	0.647238
Replogle_RPE1	EN_go	0.97753	0.919124	0.6383	0.668798	0.74039	0.673287
Replogle_RPE1	EN_scElmo	0.976223	0.91989	0.628409	0.639579	0.715846	0.639535
Replogle_RPE1	EN_scFoundation	0.976092	0.920005	0.628368	0.639955	0.716003	0.639737
Replogle_RPE1	EN_scGPT	0.97638	0.919786	0.628776	0.641086	0.716957	0.640798
Replogle_RPE1	KNN_go	0.977358	0.909425	0.623693	0.659758	0.74557	0.664142
Replogle_RPE1	KNN_scElmo	0.979341	0.911173	0.620223	0.638919	0.729163	0.64563
Replogle_RPE1	KNN_scFoundation	0.972064	0.910654	0.577504	0.600496	0.688009	0.603587
Replogle_RPE1	KNN_scGPT	0.975301	0.911138	0.580548	0.58985	0.679714	0.597901
Replogle_RPE1	mean	0.976092	0.920006	0.628385	0.639987	0.716143	0.639798
Replogle_RPE1	scGPT	0.97412	0.924279	0.596358	0.652319		0.628585
Replogle_RPE1	scFoundation	0.971333	0.911852	0.470948	0.494942		0.489776

## Sheet: Supplementary Table 3
model	combo_seen0	combo_seen1	combo_seen2	unseen_single
RF_go	0.536439	0.6175	0.758884	0.470069
RF_scElmo	0.682491	0.698243	0.795557	0.543634
RF_scFoundation	0.659079	0.669302	0.743085	0.490827
RF_scGPT	0.54251	0.636385	0.678305	0.471656
EN_go	0.455282	0.583994	0.819167	0.347105
EN_scElmo	0.671169	0.610361	0.599045	0.505055
EN_scFoundation	0.593101	0.642751	0.740293	0.474405
EN_scGPT	0.598435	0.65774	0.724882	0.503428
KNN_go	0.512159	0.691446	0.809066	0.44689
KNN_scElmo	0.637359	0.670226	0.861235	0.485
KNN_scFoundation	0.594896	0.644727	0.842105	0.34593
KNN_scGPT	0.557635	0.696367	0.830621	0.372193
mean	0.679563	0.579449	0.553194	0.498322
scGPT	0.518734	0.610878	0.737417	0.392903
scFoundation	0.532416	0.505806	0.41471	0.394773
